# Supplementary material for: Scalable Nanopore sequencing of human genomes provides a comprehensive view of haplotype-resolved variation and methylation
Source: bioRxiv. 2023 Apr 5:2023.01.12.523790. Originally published 2023 Jan 15. Preprint. [Version 2] doi: 10.1101/2023.01.12.523790 (PMC9882142; doi:10.1101/2023.01.12.523790)
Supplement: Supplement 1 [file media-1.zip]

Archive with 6 entries (6 files):
- Supplementary_Tables/ST6_BrainSVs.xlsx
- Supplementary_Tables/ST4_SV_benchmarks.xlsx
- Supplementary_Tables/ST1_DataStats_CompStats.xlsx
- Supplementary_Tables/ST5_5mC_Methylation_Summary_Stats.xlsx
- Supplementary_Tables/ST3_AssemblyStats_Benchmarks.xlsx
- Supplementary_Tables/ST2_small_variants_benchmarks.xlsx
